# Supplementary material for: Cloning and Functional Verification of Salt Tolerance Gene HbNHX2 in Hordeum brevisubulatum
Source: Plants (Basel). 2025 Nov 30;14(23):3658. doi: 10.3390/plants14233658 (PMC12694128; doi:10.3390/plants14233658)
Supplement: Supplementary file 1 [file plants-14-03658-s001.zip]

Archive with 1 entries (1 files):
- plants-3985630-supplementary.pdf
